# Supplementary material for: Sea Star Wasting Disease in Asterias forbesi along the Atlantic Coast of North America
Source: PLoS One. 2017 Dec 11;12(12):e0188523. doi: 10.1371/journal.pone.0188523 (PMC5724889; doi:10.1371/journal.pone.0188523)
Supplement: S1 Table — (XLSX) [file pone.0188523.s001.xlsx]

## Sheet: Sheet1
S1 Table. Citizen Survey Reports for Presence/Absence of SSWD
Reporter	Date (Month/Year)	Location	Presence/Absence
Lawrence	July 2013	Fort Adams, RI, US	Absent
L. B.	July 2013	Florida, US	Present- cushion star
N. Jakobowski	July 2013	Riverside, RI, US	Present
O. Pisano	July 2013	Dalhousie, Nova Scotia, Canada	Present
P. Voskamp	August 2013	Block Island, RI, US	Present
T. Joslin	August 2013	Cohasset, RI, US	Absent
B. Lebowitz	August 2013	Marblehead, MA, US	Present
F. Monteforte	August - October 2013	Narragansett, RI, US	Present
M. Hall	September 2013	Quonset, RI, US	Present
G. McDonald	November 2013	Stonington, ME, US	Present
C. Wells	February 2014	Maine State Aquarium, ME	Present
R. Scheibling	March 2014	St. Margaret’s Bay, Nova Scotia, Canada	Present
T. Newlands	August - October 2014	Narragansett, Jamestown, Newport, RI, US	Present
K. Mahoney	August 2014	Hilton Head, SC, US	Present
R. Sprague	August 2014	Northport and Lincolnville, ME, US	Present
S. Boylan	March 2015	Charleston, SC, US	Present
