# Supplementary material for: Sea Star Wasting Disease in Asterias forbesi along the Atlantic Coast of North America
Source: PLoS One. 2017 Dec 11;12(12):e0188523. doi: 10.1371/journal.pone.0188523 (PMC5724889; doi:10.1371/journal.pone.0188523)
Supplement: S2 Table — (XLSX) [file pone.0188523.s002.xlsx]

## Sheet: Samples tested VP1 SSWD
S2 Table. Data on sea stars tested for the presence of the SSaDV VP1
Sample#	Sample Name	Collected	Location	Trx	1-Wild/2-Exp	1-Live/2-Fixed	0-Non/1-Lesion	1-Swab/2-Tissue	Days to Mort	Gross	Histology	qPCR	Cp	STDCp	[qPCR] copy number from curve, 1 ul of DNA
1	Urchin	2014-04-19	Maine	CohabII	1	2	0	2	6	-		-	41.07	0	0
2	MSA Star	2014-04-13	Maine	CohabII	2	2	1	1	4	+	+	+	36.95	0.12	30.2
3	CohabStar2	2014-04-14	Beavertail, RI	CohabII	2	2	0	1	10	-		+	35.22	0.8	262
4	CohabStar3	2014-04-14	Beavertail, RI	CohabII	2	2	0	1	10	-		+	34.57	0.94	555
5	CohabStar1	2014-04-14	Beavertail, RI	CohabII	2	2	0	1	10	-	-	+	30.17	0.47	145000
6	H2O TransStar	2014-04-23	Beavertail, RI	CohabII	2	2	1	2	10	-	+	-	39	0.29	0
7	6.2.14-2	2014-06-02	Beavertail, RI	-	1	2	1	1		+	+	+	33.72	0.28	43000
8	6.5.14-2	2014-06-05	Beavertail, RI	-	1	1	1	1		+	+	+	33.71	0.36	53400
9	6.4.14-1	2014-06-05	Beavertail, RI	-	1	1	1	1		+	+	+	29.96	0.16	928000
10	6.5.14-4	2014-06-06	Beavertail, RI	-	1	1	1	1		+		+	32.69	0.23	194000
11	2B.1	2014-06-08	Beavertail, RI	Filtered	2	2	1	1	15	+	+	+	36.36	0.09	60.1
12	4B.2	2014-06-09	Beavertail, RI	Filtered	2	2	1	1	4	-	+	-	39.82	2.85	0
13	4B.1	2014-06-09	Beavertail, RI	Filtered	2	2	1	1	4	+		+	32.05	0.7	45800
14	4A.1	2014-06-09	Beavertail, RI	Whole	2	2	1	2	4	+	+	+	21.38	16.6	56400000000
15	2A.1	2014-06-09	Beavertail, RI	Whole	2	2	1	2	4	+	+	+	12.72	3.82	216000000000
16	Trial 1 7.2	2014-07-07	Beavertail, RI	Whole	2	1	0	2	32		+	-	35.09	0.14	0
17	SickTank#6	2014-10-23	GSO Pier	CohabIII	2	1	1	2	7		+	-	47.58	10.5	0
18	SickTank#12	2014-11-11	GSO Pier	CohabIII	2	1	1	2	8	+	+	-	34.27	1	0
19	SickTank#13	2014-11-11	GSO Pier	CohabIII	2	1	1	2	8	+	+	+	29.75	0.02	1050000
20	TS5	2015-02-20	GSO Pier	-	1	1	0	1	20	-		-	41.97	1.85	0
21	TS7	2015-02-20	GSO Pier	-	1	1	0	1	20	-		-	38.43	2.21	0
22	TS6	2015-02-20	GSO Pier	-	1	1	0	1	20	-		+	37.69	0	12.2
23	TS8	2015-02-20	GSO Pier	-	1	1	0	1	20	-		+	35.09	0.18	256
24	TS5	2015-03-12	GSO Pier	-	1		1	1		-		-	36.34	2.54	0
25	TS6	2015-03-12	GSO Pier	-	1		1	1		+		+	34.64	0.12	414
26	T3S5	2015-03-16	GSO Pier	-	1	1	0	1		-		-	38.67	1.6	0
27	T3S1	2015-03-16	GSO Pier	-	1	1	0	1		-		+	26.05	4.99	33900000
28	T3S3	2015-03-16	GSO Pier	-	1	1	0	1		-		+	8.87	1.23	190000000000
29	T3S9	2015-04-08	GSO Pier	-	1	1	0	1		-		+	10.98	0.5	51400000000
30	T3S11	2015-04-08	GSO Pier	-	1	1	0	1		-		+	10.19	1.67	97900000000
31	T3S13	2015-04-08	GSO Pier	-	1	1	1	1		+		+	9.85	2.03	131000000000
32	T3S7	2015-04-08	GSO Pier	-	1	1	1	1		+		+	9.29	0.93	143000000000
33	SCA-F3	2015-04-23	Charleston, SC	-	1	1	1	1	3	-		-	38.74	0.75	0
34	SCA-C2	2015-04-23	Charleston, SC	-	1	1	1	1	3	-	-	-	38.42	3.13	0
35	SCA-F1	2015-04-23	Charleston, SC	-	1	1	1	1	3	-		-	36.7	2.25	0
36	SCA-C3	2015-04-23	Charleston, SC	-	1	1	1	1	3	-		-	35.84	0.29	0
37	SCA-C1	2015-04-23	Charleston, SC	-	1	1	1	1	3	+	+	+	35.8	0.87	142
38	SCA-F2	2015-04-23	Charleston, SC	-	1	1	1	1	3	-	+	-	35.7	0.82	0
39	SCA-C5	2015-04-23	Charleston, SC	-	1	1	1	1	3	-	+	+	35.28	0.04	206
40	SCA-F5	2015-04-23	Charleston, SC	-	1	1	1	1	3	+		+	35.2		233
41	SCA-F4	2015-04-23	Charleston, SC	-	1	1	1	1	3	-	+	-	24.73	0.21	0
42	SCA-F2	2015-04-25	Charleston, SC	-	1	2	1	2		+	+	-	53.59	2	0
43	SCA-C2	2015-04-25	Charleston, SC	-	1	2	1	2		+	+	-	38.8	5.84	0
44	SCA-F1	2015-04-25	Charleston, SC	-	1	2	1	2		+	+	-	37.49	0.83	0
45	SCA-C1	2015-04-25	Charleston, SC	-	1	2	1	2		+		+	33.66	0.11	16700
46	SCA-F4	2015-04-25	Charleston, SC	-	1	2	1	2		+		+	31.12	0.19	479000
47	SCA-F3	2015-04-25	Charleston, SC	-	1	2	1	2		+		+	30.75	0.08	589000
48	SCA-C3	2015-04-25	Charleston, SC	-	1	2	1	2		+		+	29.98	0.08	921000
		4/23 - collection of samples for SSaDV day 1
		4/25 - collection of samples day 3 (same stars as those collected on 4/23)
